# Supplementary material for: Gen-FS coordinated proficiency test data for genomic foodborne pathogen surveillance, 2017 and 2018 exercises
Source: Sci Data. 2020 Nov 19;7:402. doi: 10.1038/s41597-020-00740-7 (PMC7677400; doi:10.1038/s41597-020-00740-7)
Supplement: Supplementary file 1 [file 41597_2020_740_MOESM1_ESM.xlsx]

## Sheet: Included
Supplementary File 1. NCBI SRA run accessions for raw data submitted to the 2017 and 2018 PT exercises. Laboratory names, listed in Table 1, have been annonomized in column 1.
Laboratory	Strain Name	Organism	Year	SRA Run
1	SAP17-7299	S. enterica ser. Typhimurium	2017	SRR10836545
1	SAP17-8290	S. enterica ser. Typhimurium	2017	SRR10748823
1	SAP17-7699	S. enterica ser. Typhimurium	2017	SRR10836558
1	ECP17-1298	E. coli O157:H7	2017	SRR10119293
1	ECP17-46	E. coli O157:H7	2017	SRR10119425
3	SAP17-7699	S. enterica ser. Typhimurium	2017	SRR10492093
3	SAP17-7399	S. enterica ser. Typhimurium	2017	SRR10492033
3	SAP17-7299	S. enterica ser. Typhimurium	2017	SRR10117801
3	ECP17-46	E. coli O157:H7	2017	SRR10119427
4	SAP17-7399	S. enterica ser. Typhimurium	2017	SRR10117805
4	SAP17-7699	S. enterica ser. Typhimurium	2017	SRR10491665
4	SAP17-7299	S. enterica ser. Typhimurium	2017	SRR10491616
4	SAP17-8290	S. enterica ser. Typhimurium	2017	SRR10492042
4	ECP17-1298	E. coli O157:H7	2017	SRR10119283
4	ECP17-46	E. coli O157:H7	2017	SRR10119449
6	SAP17-8290	S. enterica ser. Typhimurium	2017	SRR10492076
6	SAP17-7699	S. enterica ser. Typhimurium	2017	SRR10492065
6	SAP17-7399	S. enterica ser. Typhimurium	2017	SRR10117799
6	SAP17-7299	S. enterica ser. Typhimurium	2017	SRR10491673
6	ECP17-46	E. coli O157:H7	2017	SRR10119431
6	ECP17-1298	E. coli O157:H7	2017	SRR10119269
7	LMP18-H8393_12	L. monocytogenes	2018	SRR10251108
7	SAP18-6199_17	S. enterica ser. Typhimurium	2018	SRR10254170
7	SAP18-8729_20	S. enterica ser. Newport	2018	SRR10254748
7	SAP18-8729_39	S. enterica ser. Newport	2018	SRR10254786
8	LMP18-H2446_10	L. monocytogenes	2018	SRR10190825
8	LMP18-H2446_40	L. monocytogenes	2018	SRR10250996
8	LMP18-H8393_13	L. monocytogenes	2018	SRR10251104
8	LMP18-H8393_35	L. monocytogenes	2018	SRR10251126
8	SAP18-0432_30	S. enterica ser. Enteritidis	2018	SRR10253497
8	SAP18-0432_34	S. enterica ser. Enteritidis	2018	SRR10253749
8	SAP18-8729_23	S. enterica ser. Newport	2018	SRR10254747
8	SAP18-H9654_07	S. enterica ser. Enteritidis	2018	SRR10254764
8	SAP18-8729_46	S. enterica ser. Newport	2018	SRR10254791
9	LMP18-H2446_14	L. monocytogenes	2018	SRR10190061
9	LMP18-H8393_03	L. monocytogenes	2018	SRR10251086
9	SAP18-6199_08	S. enterica ser. Typhimurium	2018	SRR10253747
9	SAP18-6199_07	S. enterica ser. Typhimurium	2018	SRR10253903
9	SAP18-8729_44	S. enterica ser. Newport	2018	SRR10254783
9	SAP18-H9654_41	S. enterica ser. Enteritidis	2018	SRR10254821
10	LMP18-H2446_09	L. monocytogenes	2018	SRR10190488
10	LMP18-H8393_30	L. monocytogenes	2018	SRR10251112
10	SAP18-0432_21	S. enterica ser. Enteritidis	2018	SRR10253748
10	SAP18-6199_25	S. enterica ser. Typhimurium	2018	SRR10253904
10	SAP18-H9654_21	S. enterica ser. Enteritidis	2018	SRR10254789
10	SAP18-H9654_33	S. enterica ser. Enteritidis	2018	SRR10254807
11	LMP18-H2446_29	L. monocytogenes	2018	SRR10189698
11	LMP18-H8393_27	L. monocytogenes	2018	SRR10251111
11	SAP18-0432_36	S. enterica ser. Enteritidis	2018	SRR10253496
11	SAP18-6199_37	S. enterica ser. Typhimurium	2018	SRR10253767
11	SAP18-8729_33	S. enterica ser. Newport	2018	SRR10254758
11	SAP18-H9654_26	S. enterica ser. Enteritidis	2018	SRR10254790
12	LMP18-H2446_49	L. monocytogenes	2018	SRR10251092
12	LMP18-H8393_51	L. monocytogenes	2018	SRR10251125
12	SAP18-0432_11	S. enterica ser. Enteritidis	2018	SRR10253256
12	SAP18-6199_50	S. enterica ser. Typhimurium	2018	SRR10254285
12	SAP18-8729_05	S. enterica ser. Newport	2018	SRR10254572
12	SAP18-8729_27	S. enterica ser. Newport	2018	SRR10254762
13	LMP18-H2446_05	L. monocytogenes	2018	SRR10250989
13	LMP18-H2446_41	L. monocytogenes	2018	SRR10251088
13	SAP18-0432_05	S. enterica ser. Enteritidis	2018	SRR10253257
13	SAP18-0432_18	S. enterica ser. Enteritidis	2018	SRR10253750
13	SAP18-8729_18	S. enterica ser. Newport	2018	SRR10254751
13	SAP18-H9654_05	S. enterica ser. Enteritidis	2018	SRR10254769
14	LMP18-H2446_36	L. monocytogenes	2018	SRR10250986
14	LMP18-H8393_28	L. monocytogenes	2018	SRR10251109
14	SAP18-6199_02	S. enterica ser. Typhimurium	2018	SRR10253763
14	SAP18-6199_06	S. enterica ser. Typhimurium	2018	SRR10254171
14	SAP18-8729_22	S. enterica ser. Newport	2018	SRR10254750
14	SAP18-H9654_12	S. enterica ser. Enteritidis	2018	SRR10254770
15	LMP18-H8393_14	L. monocytogenes	2018	SRR10251110
15	SAP18-0432_02	S. enterica ser. Enteritidis	2018	SRR10253500
15	SAP18-6199_40	S. enterica ser. Typhimurium	2018	SRR10253770
15	SAP18-H9654_01	S. enterica ser. Enteritidis	2018	SRR10254759
15	SAP18-H9654_20	S. enterica ser. Enteritidis	2018	SRR10254795
16	SAP17-8290	S. enterica ser. Typhimurium	2017	SRR10836646
16	SAP17-7699	S. enterica ser. Typhimurium	2017	SRR10836652
16	SAP17-7399	S. enterica ser. Typhimurium	2017	SRR10836643
16	SAP17-7299	S. enterica ser. Typhimurium	2017	SRR10119281
16	ECP17-1298	E. coli O157:H7	2017	SRR10119442
16	ECP17-1298	E. coli O157:H7	2017	SRR10117818
16	ECP17-46	E. coli O157:H7	2017	SRR10491664
16	ECP17-46	E. coli O157:H7	2017	SRR10492075
16	SAP18-H9654	S. enterica ser. Enteritidis	2018	SRR8509040
16	SAP18-8729	S. enterica ser. Newport	2018	SRR8509066
16	SAP18-6199	S. enterica ser. Typhimurium	2018	SRR8509181
16	SAP18-0432	S. enterica ser. Enteritidis	2018	SRR8509403
16	LMP18-H8393	L. monocytogenes	2018	SRR8509254
16	LMP18-H2446	L. monocytogenes	2018	SRR8508673
16	LMP18-H2446_30	L. monocytogenes	2018	SRR10250998
16	LMP18-H8393_46	L. monocytogenes	2018	SRR10251133
17	LMP18-H2446_45	L. monocytogenes	2018	SRR10251090
17	LMP18-H2446_43	L. monocytogenes	2018	SRR10251100
17	SAP18-0432_06	S. enterica ser. Enteritidis	2018	SRR10253255
17	SAP18-6199_56	S. enterica ser. Typhimurium	2018	SRR10254203
17	SAP18-8729_08	S. enterica ser. Newport	2018	SRR10254735
17	SAP18-H9654_03	S. enterica ser. Enteritidis	2018	SRR10254767
18	LMP18-H2446_26	L. monocytogenes	2018	SRR10189701
18	LMP18-H8393_01	L. monocytogenes	2018	SRR10251094
18	SAP18-0432_33	S. enterica ser. Enteritidis	2018	SRR10253498
18	SAP18-6199_28	S. enterica ser. Typhimurium	2018	SRR10253897
18	SAP18-8729_19	S. enterica ser. Newport	2018	SRR10254753
18	SAP18-8729_32	S. enterica ser. Newport	2018	SRR10254756
18	SAP18-8729_47	S. enterica ser. Newport	2018	SRR10254796
19	SAP17-7299_12	S. enterica ser. Typhimurium	2017	SRR8508681
19	SAP17-7399_07	S. enterica ser. Typhimurium	2017	SRR8509616
19	SAP17-7699_31	S. enterica ser. Typhimurium	2017	SRR10253122
19	SAP17-7699_32	S. enterica ser. Typhimurium	2017	SRR10253238
19	ECP17-46_01	E. coli O157:H7	2017	SRR10257951
19	ECP17-1298_01	E. coli O157:H7	2017	SRR10258055
20	LMP18-H8393_02	L. monocytogenes	2018	SRR10251099
20	LMP18-H2446_01	L. monocytogenes	2018	SRR10251030
21	LMP18-H2446_32	L. monocytogenes	2018	SRR10250985
21	LMP18-H2446_48	L. monocytogenes	2018	SRR10251084
21	SAP18-8729_07	S. enterica ser. Newport	2018	SRR10254741
21	SAP18-8729_36	S. enterica ser. Newport	2018	SRR10254774
22	LMP18-H2446_13	L. monocytogenes	2018	SRR10251000
22	LMP18-H8393_04	L. monocytogenes	2018	SRR10251101
22	SAP18-8729_43	S. enterica ser. Newport	2018	SRR10254785
23	LMP18-H2446_06	L. monocytogenes	2018	SRR10250990
23	LMP18-H8393_48	L. monocytogenes	2018	SRR10251127
23	SAP18-6199_31	S. enterica ser. Typhimurium	2018	SRR10253896
23	SAP18-8729_41	S. enterica ser. Newport	2018	SRR10254782
23	SAP18-H9654_34	S. enterica ser. Enteritidis	2018	SRR10254801
24	LMP18-H2446_20	L. monocytogenes	2018	SRR10251001
24	SAP18-0432_26	S. enterica ser. Enteritidis	2018	SRR10253493
24	SAP18-0432_19	S. enterica ser. Enteritidis	2018	SRR10253745
24	SAP18-8729_24	S. enterica ser. Newport	2018	SRR10254749
25	LMP18-H8393_08	L. monocytogenes	2018	SRR8508657
25	LMP18-H8393_44	L. monocytogenes	2018	SRR8508679
25	SAP18-0432_09	S. enterica ser. Enteritidis	2018	SRR8509407
25	SAP18-6199_58	S. enterica ser. Typhimurium	2018	SRR8508356
25	SAP18-8729_11	S. enterica ser. Newport	2018	SRR8508347
25	SAP18-H9654_04	S. enterica ser. Enteritidis	2018	SRR8509611
26	SAP17-7399_05	S. enterica ser. Typhimurium	2017	SRR10252310
26	SAP17-7299_24	S. enterica ser. Typhimurium	2017	SRR10252311
26	SAP17-7699_13	S. enterica ser. Typhimurium	2017	SRR10252876
26	SAP18-0432_03	S. enterica ser. Enteritidis	2018	SRR10253248
26	SAP18-0432_40	S. enterica ser. Enteritidis	2018	SRR10254197
26	SAP18-6199_53	S. enterica ser. Typhimurium	2018	SRR10254294
26	SAP18-H9654_06	S. enterica ser. Enteritidis	2018	SRR10254765
26	ECP17-1298_30	E. coli O157:H7	2017	SRR10258198
26	ECP17-46_29	E. coli O157:H7	2017	SRR10258208
27	LMP18-H2446_08	L. monocytogenes	2018	SRR10190434
27	LMP18-H8393_05	L. monocytogenes	2018	SRR10251095
27	SAP17-7299_31	S. enterica ser. Typhimurium	2017	SRR10252206
27	SAP17-7399_16	S. enterica ser. Typhimurium	2017	SRR10252855
27	SAP17-7699_06	S. enterica ser. Typhimurium	2017	SRR10253117
27	SAP17-H8290_16	S. enterica ser. Typhimurium	2017	SRR10253183
27	SAP18-6199_20	S. enterica ser. Typhimurium	2018	SRR10254164
27	SAP18-0432_39	S. enterica ser. Enteritidis	2018	SRR10254182
27	SAP18-H9654_24	S. enterica ser. Enteritidis	2018	SRR10254794
27	SAP18-H9654_43	S. enterica ser. Enteritidis	2018	SRR10254813
27	ECP17-46_27	E. coli O157:H7	2017	SRR10258122
27	ECP17-1298_29	E. coli O157:H7	2017	SRR10258188
28	SAP17-7299_15	S. enterica ser. Typhimurium	2017	SRR10252198
28	SAP17-7399_03	S. enterica ser. Typhimurium	2017	SRR10252319
28	SAP17-7699_19	S. enterica ser. Typhimurium	2017	SRR10253123
28	SAP17-H8290_07	S. enterica ser. Typhimurium	2017	SRR10253185
28	ECP17-46_31	E. coli O157:H7	2017	SRR10258056
28	ECP17-1298_26	E. coli O157:H7	2017	SRR10258189
28	SAP18-0432	S. enterica ser. Enteritidis	2018	SRR10492062
28	LMP18-H8393	L. monocytogenes	2018	SRR10117814
28	LMP18-H2446	L. monocytogenes	2018	SRR10491667
28	SAP18-6199	S. enterica ser. Typhimurium	2018	SRR10117817
28	SAP18-H9654	S. enterica ser. Enteritidis	2018	SRR10491618
28	SAP18-8729	S. enterica ser. Newport	2018	SRR10119441
29	LMP18-H8393_53	L. monocytogenes	2018	SRR10251134
29	SAP17-7399_29	S. enterica ser. Typhimurium	2017	SRR10252797
29	SAP17-7699_24	S. enterica ser. Typhimurium	2017	SRR10253120
29	SAP17-H8290_08	S. enterica ser. Typhimurium	2017	SRR10253186
29	ECP17-46_04	E. coli O157:H7	2017	SRR10257957
29	ECP17-1298_05	E. coli O157:H7	2017	SRR10258058
29	SAP18-H9654	S. enterica ser. Enteritidis	2018	SRR8509187
29	SAP18-8729	S. enterica ser. Newport	2018	SRR8509236
29	SAP18-6199	S. enterica ser. Typhimurium	2018	SRR8509194
29	SAP18-0432	S. enterica ser. Enteritidis	2018	SRR8509188
29	LMP18-H8393	L. monocytogenes	2018	SRR8509176
29	LMP18-H2446	L. monocytogenes	2018	SRR8509197
30	LMP18-H2446_24	L. monocytogenes	2018	SRR10189750
30	LMP18-H8393_39	L. monocytogenes	2018	SRR10251122
30	SAP17-7299_17	S. enterica ser. Typhimurium	2017	SRR10252197
30	SAP17-7399_28	S. enterica ser. Typhimurium	2017	SRR10252799
30	SAP17-7699_14	S. enterica ser. Typhimurium	2017	SRR10252870
30	SAP17-H8290_23	S. enterica ser. Typhimurium	2017	SRR10253242
30	SAP18-0432_08	S. enterica ser. Enteritidis	2018	SRR10253499
30	SAP18-6199_32	S. enterica ser. Typhimurium	2018	SRR10253899
30	SAP18-H9654_11	S. enterica ser. Enteritidis	2018	SRR10254777
30	SAP18-H9654_36	S. enterica ser. Enteritidis	2018	SRR10254803
30	ECP17-46_19	E. coli O157:H7	2017	SRR10257981
30	ECP17-1298_19	E. coli O157:H7	2017	SRR10258177
31	LMP18-H2446_28	L. monocytogenes	2018	SRR10190324
31	LMP18-H8393_49	L. monocytogenes	2018	SRR10251128
31	SAP17-7299_08	S. enterica ser. Typhimurium	2017	SRR10252191
31	SAP17-7699_23	S. enterica ser. Typhimurium	2017	SRR10252867
31	SAP17-7699_28	S. enterica ser. Typhimurium	2017	SRR10253126
31	SAP18-0432_01	S. enterica ser. Enteritidis	2018	SRR10253492
31	SAP18-6199_34	S. enterica ser. Typhimurium	2018	SRR10253769
31	SAP18-8729_28	S. enterica ser. Newport	2018	SRR10254755
31	SAP18-H9654_19	S. enterica ser. Enteritidis	2018	SRR10254788
32	LMP18-H8393_06	L. monocytogenes	2018	SRR10251089
32	LMP18-H8393_47	L. monocytogenes	2018	SRR10251131
32	SAP17-7299_07	S. enterica ser. Typhimurium	2017	SRR10252200
32	SAP17-7699_05	S. enterica ser. Typhimurium	2017	SRR10252859
32	SAP17-H8290_11	S. enterica ser. Typhimurium	2017	SRR10253236
32	SAP17-H8290_03	S. enterica ser. Typhimurium	2017	SRR10253245
32	SAP17-H8290_02	S. enterica ser. Typhimurium	2017	SRR10253246
32	SAP18-0432_16	S. enterica ser. Enteritidis	2018	SRR10253535
32	SAP18-6199_59	S. enterica ser. Typhimurium	2018	SRR10254293
32	SAP18-8729_30	S. enterica ser. Newport	2018	SRR10254757
32	ECP17-46_32	E. coli O157:H7	2017	SRR10258210
32	ECP17-1298_32	E. coli O157:H7	2017	SRR10258231
33	SAP18-H9654	S. enterica ser. Enteritidis	2018	SRR10491668
33	SAP18-8729	S. enterica ser. Newport	2018	SRR10117813
33	SAP18-6199	S. enterica ser. Typhimurium	2018	SRR10491619
33	SAP18-0432	S. enterica ser. Enteritidis	2018	SRR10119277
33	LMP18-H8393	L. monocytogenes	2018	SRR10119274
33	LMP18-H2446	L. monocytogenes	2018	SRR10119434
33	SAP17-7299_18	S. enterica ser. Typhimurium	2017	SRR10252189
33	SAP17-7399_08	S. enterica ser. Typhimurium	2017	SRR10252315
33	SAP17-7699_22	S. enterica ser. Typhimurium	2017	SRR10252863
33	SAP17-H8290_25	S. enterica ser. Typhimurium	2017	SRR10253226
34	SAP18-H9654	S. enterica ser. Enteritidis	2018	SRR8546985
34	SAP18-8729	S. enterica ser. Newport	2018	SRR8548701
34	SAP18-6199	S. enterica ser. Typhimurium	2018	SRR8547528
34	SAP18-0432	S. enterica ser. Enteritidis	2018	SRR8547921
34	LMP18-H8393	L. monocytogenes	2018	SRR8548618
34	LMP18-H2446	L. monocytogenes	2018	SRR8548617
35	SAP18-H9654	S. enterica ser. Enteritidis	2018	SRR8522998
35	SAP18-8729	S. enterica ser. Newport	2018	SRR8548609
35	SAP18-8729	S. enterica ser. Newport	2018	SRR8522857
35	SAP18-6199	S. enterica ser. Typhimurium	2018	SRR8547919
35	SAP18-6199	S. enterica ser. Typhimurium	2018	SRR8548610
35	SAP18-0432	S. enterica ser. Enteritidis	2018	SRR8547518
35	LMP18-H8393	L. monocytogenes	2018	SRR8547918
35	LMP18-H8393	L. monocytogenes	2018	SRR8548164
35	LMP18-H2446	L. monocytogenes	2018	SRR8545739
35	LMP18-H2446	L. monocytogenes	2018	SRR8523010
36	LMP18-H2446_31	L. monocytogenes	2018	SRR8509605
36	LMP18-H8393_23	L. monocytogenes	2018	SRR8509602
36	SAP17-7299_13	S. enterica ser. Typhimurium	2017	SRR8509423
36	SAP17-7299_22	S. enterica ser. Typhimurium	2017	SRR8509700
36	SAP17-7699_29	S. enterica ser. Typhimurium	2017	SRR8509634
36	SAP17-H8290_29	S. enterica ser. Typhimurium	2017	SRR8509630
36	SAP18-6199_01	S. enterica ser. Typhimurium	2018	SRR8509618
36	SAP18-6199_09	S. enterica ser. Typhimurium	2018	SRR8509635
36	SAP18-H9654_35	S. enterica ser. Enteritidis	2018	SRR8509507
36	ECP17-46_06	E. coli O157:H7	2017	SRR8508563
36	ECP17-1298_06	E. coli O157:H7	2017	SRR8509451
37	LMP18-H2446_33	L. monocytogenes	2018	SRR10251002
37	SAP17-7299_21	S. enterica ser. Typhimurium	2017	SRR10252204
37	SAP17-7399_23	S. enterica ser. Typhimurium	2017	SRR10252808
37	SAP17-7699_11	S. enterica ser. Typhimurium	2017	SRR10252868
37	SAP17-H8290_18	S. enterica ser. Typhimurium	2017	SRR10253235
37	SAP18-0432_15	S. enterica ser. Enteritidis	2018	SRR10253258
37	SAP18-6199_55	S. enterica ser. Typhimurium	2018	SRR10254215
37	SAP18-8729_15	S. enterica ser. Newport	2018	SRR10254743
37	SAP18-H9654_14	S. enterica ser. Enteritidis	2018	SRR10254775
37	ECP17-46_20	E. coli O157:H7	2017	SRR10257985
37	ECP17-1298_21	E. coli O157:H7	2017	SRR10258176
38	SAP17-8290	S. enterica ser. Typhimurium	2017	SRR10492074
38	SAP17-7699	S. enterica ser. Typhimurium	2017	SRR10492064
38	SAP17-7399	S. enterica ser. Typhimurium	2017	SRR10117829
38	SAP17-7299	S. enterica ser. Typhimurium	2017	SRR10491663
38	ECP17-46	E. coli O157:H7	2017	SRR10119448
38	ECP17-1298	E. coli O157:H7	2017	SRR10119288
38	SAP18-8729	S. enterica ser. Newport	2018	SRR8548167
38	SAP18-6199	S. enterica ser. Typhimurium	2018	SRR8545737
38	SAP18-0432	S. enterica ser. Enteritidis	2018	SRR8523044
38	LMP18-H8393	L. monocytogenes	2018	SRR8523011
38	LMP18-H2446	L. monocytogenes	2018	SRR8522991
38	SAP18-H9654	S. enterica ser. Enteritidis	2018	SRR8548689
39	LMP18-H2446_22	L. monocytogenes	2018	SRR10119276
39	LMP18-H8393_17	L. monocytogenes	2018	SRR10119435
39	SAP17-7299_10	S. enterica ser. Typhimurium	2017	SRR10749098
39	SAP17-7399_30	S. enterica ser. Typhimurium	2017	SRR10749099
39	SAP17-7399_17	S. enterica ser. Typhimurium	2017	SRR10749096
39	SAP17-H8290_04	S. enterica ser. Typhimurium	2017	SRR10749097
39	SAP18-0432_13	S. enterica ser. Enteritidis	2018	SRR7542816
39	SAP18-6199_33	S. enterica ser. Typhimurium	2018	SRR7542837
39	SAP18-H9654_18	S. enterica ser. Enteritidis	2018	SRR8509604
39	SAP18-H9654_38	S. enterica ser. Enteritidis	2018	SRR8509614
39	ECP17-46_08	E. coli O157:H7	2017	SRR8509612
39	ECP17-1298_08	E. coli O157:H7	2017	SRR8509613
40	LMP18-H2446_42	L. monocytogenes	2018	SRR10251091
40	LMP18-H8393_37	L. monocytogenes	2018	SRR10251123
40	SAP17-7299_06	S. enterica ser. Typhimurium	2017	SRR10252186
40	SAP17-7399_04	S. enterica ser. Typhimurium	2017	SRR10252312
40	SAP17-7699_03	S. enterica ser. Typhimurium	2017	SRR10252860
40	SAP17-H8290_17	S. enterica ser. Typhimurium	2017	SRR10253231
40	SAP18-0432_29	S. enterica ser. Enteritidis	2018	SRR10253487
40	SAP18-6199_49	S. enterica ser. Typhimurium	2018	SRR10254274
40	SAP18-8729_12	S. enterica ser. Newport	2018	SRR10254742
40	SAP18-H9654_17	S. enterica ser. Enteritidis	2018	SRR10254773
40	ECP17-46_13	E. coli O157:H7	2017	SRR10257970
40	ECP17-1298_13	E. coli O157:H7	2017	SRR10258155
41	LMP18-H2446_21	L. monocytogenes	2018	SRR10189794
41	LMP18-H8393_34	L. monocytogenes	2018	SRR10251124
41	SAP17-7299_29	S. enterica ser. Typhimurium	2017	SRR10252210
41	SAP17-7399_13	S. enterica ser. Typhimurium	2017	SRR10252804
41	SAP17-7699_09	S. enterica ser. Typhimurium	2017	SRR10252864
41	SAP17-H8290_21	S. enterica ser. Typhimurium	2017	SRR10253227
41	SAP18-0432_12	S. enterica ser. Enteritidis	2018	SRR10253527
41	SAP18-6199_26	S. enterica ser. Typhimurium	2018	SRR10253900
41	SAP18-H9654_10	S. enterica ser. Enteritidis	2018	SRR10254778
41	SAP18-H9654_30	S. enterica ser. Enteritidis	2018	SRR10254805
41	ECP17-46_15	E. coli O157:H7	2017	SRR10257984
41	ECP17-1298_15	E. coli O157:H7	2017	SRR10258171
42	SAP17-8290	S. enterica ser. Typhimurium	2017	SRR10492046
42	SAP17-7699	S. enterica ser. Typhimurium	2017	SRR10491670
42	SAP17-7399	S. enterica ser. Typhimurium	2017	SRR9325775
42	SAP17-7299	S. enterica ser. Typhimurium	2017	SRR10836546
42	ECP17-46	E. coli O157:H7	2017	SRR10119444
42	ECP17-1298	E. coli O157:H7	2017	SRR10119289
42	SAP18-H9654	S. enterica ser. Enteritidis	2018	SRR10836555
42	SAP18-8729	S. enterica ser. Newport	2018	SRR10119440
42	SAP18-6199	S. enterica ser. Typhimurium	2018	SRR10119280
42	SAP18-0432	S. enterica ser. Enteritidis	2018	SRR10492073
42	LMP18-H8393	L. monocytogenes	2018	SRR10492090
42	LMP18-H2446	L. monocytogenes	2018	SRR10492091
43	SAP17-8290	S. enterica ser. Typhimurium	2017	SRR10492086
43	SAP17-7699	S. enterica ser. Typhimurium	2017	SRR10492056
43	SAP17-7399	S. enterica ser. Typhimurium	2017	SRR10491682
43	SAP17-7299	S. enterica ser. Typhimurium	2017	SRR10117804
43	ECP17-46	E. coli O157:H7	2017	SRR10119451
43	ECP17-1298	E. coli O157:H7	2017	SRR10119292
43	SAP18-H9654	S. enterica ser. Enteritidis	2018	SRR10119263
43	SAP18-8729	S. enterica ser. Newport	2018	SRR10492081
43	SAP18-6199	S. enterica ser. Typhimurium	2018	SRR10492068
43	SAP18-0432	S. enterica ser. Enteritidis	2018	SRR10117831
43	LMP18-H8393	L. monocytogenes	2018	SRR10491623
43	LMP18-H2446	L. monocytogenes	2018	SRR10492044
44	LMP18-H2446_39	L. monocytogenes	2018	SRR10250997
44	LMP18-H8393_07	L. monocytogenes	2018	SRR10251102
44	SAP17-7399_21	S. enterica ser. Typhimurium	2017	SRR10252844
44	SAP17-7699_20	S. enterica ser. Typhimurium	2017	SRR10252872
44	SAP17-H8290_10	S. enterica ser. Typhimurium	2017	SRR10253181
44	SAP18-6199_43	S. enterica ser. Typhimurium	2018	SRR10253765
44	SAP18-0432_43	S. enterica ser. Enteritidis	2018	SRR10254188
44	SAP18-8729_21	S. enterica ser. Newport	2018	SRR10254752
44	SAP18-H9654_25	S. enterica ser. Enteritidis	2018	SRR10254792
44	ECP17-46_22	E. coli O157:H7	2017	SRR10258032
44	ECP17-1298_23	E. coli O157:H7	2017	SRR10258178
45	SAP17-8290	S. enterica ser. Typhimurium	2017	SRR10492049
45	SAP17-8290	S. enterica ser. Typhimurium	2017	SRR10492045
45	SAP17-8290	S. enterica ser. Typhimurium	2017	SRR10748826
45	SAP17-7699	S. enterica ser. Typhimurium	2017	SRR10491674
45	SAP17-7699	S. enterica ser. Typhimurium	2017	SRR10491676
45	SAP17-7699	S. enterica ser. Typhimurium	2017	SRR10491671
45	SAP17-7399	S. enterica ser. Typhimurium	2017	SRR10117819
45	SAP17-7399	S. enterica ser. Typhimurium	2017	SRR10117824
45	SAP17-7399	S. enterica ser. Typhimurium	2017	SRR10117823
45	SAP17-7299	S. enterica ser. Typhimurium	2017	SRR10491622
45	SAP17-7299	S. enterica ser. Typhimurium	2017	SRR10836544
45	SAP17-7299	S. enterica ser. Typhimurium	2017	SRR10491620
45	ECP17-46	E. coli O157:H7	2017	SRR10119450
45	ECP17-46	E. coli O157:H7	2017	SRR10119416
45	ECP17-1298	E. coli O157:H7	2017	SRR10119258
45	ECP17-1298	E. coli O157:H7	2017	SRR10119256
45	SAP18-H9654	S. enterica ser. Enteritidis	2018	SRR8547516
45	SAP18-H9654	S. enterica ser. Enteritidis	2018	SRR8523050
45	SAP18-H9654	S. enterica ser. Enteritidis	2018	SRR8523028
45	SAP18-8729	S. enterica ser. Newport	2018	SRR8523058
45	SAP18-8729	S. enterica ser. Newport	2018	SRR8522995
45	SAP18-8729	S. enterica ser. Newport	2018	SRR8523052
45	SAP18-6199	S. enterica ser. Typhimurium	2018	SRR8523056
45	SAP18-6199	S. enterica ser. Typhimurium	2018	SRR8522990
45	SAP18-0432	S. enterica ser. Enteritidis	2018	SRR8522865
45	SAP18-0432	S. enterica ser. Enteritidis	2018	SRR8548624
45	LMP18-H8393	L. monocytogenes	2018	SRR8547531
45	LMP18-H8393	L. monocytogenes	2018	SRR8547399
45	LMP18-H8393	L. monocytogenes	2018	SRR8548556
45	LMP18-H2446	L. monocytogenes	2018	SRR8523060
45	LMP18-H2446	L. monocytogenes	2018	SRR8523027
45	LMP18-H2446	L. monocytogenes	2018	SRR8548647
46	LMP18-H2446_04	L. monocytogenes	2018	SRR10250987
46	SAP17-7299_11	S. enterica ser. Typhimurium	2017	SRR10252187
46	SAP17-7299_32	S. enterica ser. Typhimurium	2017	SRR10252313
46	SAP17-7399_31	S. enterica ser. Typhimurium	2017	SRR10252861
46	SAP17-H8290_13	S. enterica ser. Typhimurium	2017	SRR10253228
46	SAP18-0432_24	S. enterica ser. Enteritidis	2018	SRR10253495
46	SAP18-6199_47	S. enterica ser. Typhimurium	2018	SRR10254281
46	SAP18-8729_16	S. enterica ser. Newport	2018	SRR10254744
46	SAP18-H9654_08	S. enterica ser. Enteritidis	2018	SRR10254768
46	ECP17-46_12	E. coli O157:H7	2017	SRR10257962
46	ECP17-1298_12	E. coli O157:H7	2017	SRR10258153
47	SAP17-7299_27	S. enterica ser. Typhimurium	2017	SRR10252209
47	SAP17-7399_14	S. enterica ser. Typhimurium	2017	SRR10252798
47	SAP17-7699_18	S. enterica ser. Typhimurium	2017	SRR10252875
47	SAP17-H8290_27	S. enterica ser. Typhimurium	2017	SRR10253237
47	SAP18-H9654	S. enterica ser. Enteritidis	2018	SRR10119436
47	SAP18-8729	S. enterica ser. Newport	2018	SRR7777111
47	SAP18-6199	S. enterica ser. Typhimurium	2018	SRR7776840
47	SAP18-0432	S. enterica ser. Enteritidis	2018	SRR7776838
47	LMP18-H8393	L. monocytogenes	2018	SRR7776839
47	LMP18-H2446	L. monocytogenes	2018	SRR7776837
48	SAP17-7699	S. enterica ser. Typhimurium	2017	SRR10836655
48	SAP17-7399	S. enterica ser. Typhimurium	2017	SRR10836638
48	SAP17-7299	S. enterica ser. Typhimurium	2017	SRR10117809
48	ECP17-46	E. coli O157:H7	2017	SRR10836649
48	ECP17-1298	E. coli O157:H7	2017	SRR10119285
48	SAP18-H9654	S. enterica ser. Enteritidis	2018	SRR10119260
48	SAP18-8729	S. enterica ser. Newport	2018	SRR10119419
48	SAP18-6199	S. enterica ser. Typhimurium	2018	SRR10119426
48	SAP18-0432	S. enterica ser. Enteritidis	2018	SRR10492048
48	LMP18-H8393	L. monocytogenes	2018	SRR10836543
48	LMP18-H2446	L. monocytogenes	2018	SRR10117815
49	SAP18-H9654	S. enterica ser. Enteritidis	2018	SRR8545733
49	SAP18-0432	S. enterica ser. Enteritidis	2018	SRR8548671
49	LMP18-H8393	L. monocytogenes	2018	SRR8548700
49	LMP18-H2446	L. monocytogenes	2018	SRR8547533
49	SAP18-6199	S. enterica ser. Typhimurium	2018	SRR8548692
49	SAP18-8729	S. enterica ser. Newport	2018	SRR8548693
50	LMP18-H2446_37	L. monocytogenes	2018	SRR10250988
50	LMP18-H8393_09	L. monocytogenes	2018	SRR10251103
50	SAP17-7299_16	S. enterica ser. Typhimurium	2017	SRR10252190
50	SAP17-7399_24	S. enterica ser. Typhimurium	2017	SRR10252806
50	SAP17-7699_26	S. enterica ser. Typhimurium	2017	SRR10252873
50	SAP18-0432_32	S. enterica ser. Enteritidis	2018	SRR10253523
50	SAP18-6199_39	S. enterica ser. Typhimurium	2018	SRR10253766
50	SAP18-8729_14	S. enterica ser. Newport	2018	SRR10254746
50	SAP18-H9654_16	S. enterica ser. Enteritidis	2018	SRR10254771
50	ECP17-46_16	E. coli O157:H7	2017	SRR10257982
50	ECP17-1298_16	E. coli O157:H7	2017	SRR10258167
51	SAP17-7399	S. enterica ser. Typhimurium	2017	SRR10492037
51	SAP17-7299	S. enterica ser. Typhimurium	2017	SRR10492034
51	SAP17-8290	S. enterica ser. Typhimurium	2017	SRR10117826
51	ECP17-1298	E. coli O157:H7	2017	SRR10491628
51	ECP17-46	E. coli O157:H7	2017	SRR10119447
52	LMP18-H2446_38	L. monocytogenes	2018	SRR10251027
52	LMP18-H8393_26	L. monocytogenes	2018	SRR10251119
52	SAP17-7299_30	S. enterica ser. Typhimurium	2017	SRR10252207
52	SAP17-7399_12	S. enterica ser. Typhimurium	2017	SRR10252801
52	SAP17-7699_21	S. enterica ser. Typhimurium	2017	SRR10252869
52	SAP17-H8290_14	S. enterica ser. Typhimurium	2017	SRR10253234
52	SAP18-6199_45	S. enterica ser. Typhimurium	2018	SRR10253764
52	SAP18-8729_48	S. enterica ser. Newport	2018	SRR10254787
52	ECP17-46_17	E. coli O157:H7	2017	SRR10257983
52	ECP17-1298_17	E. coli O157:H7	2017	SRR10258164
53	LMP18-H2446_03	L. monocytogenes	2018	SRR10250979
53	LMP18-H8393_15	L. monocytogenes	2018	SRR10251105
53	SAP17-7299_26	S. enterica ser. Typhimurium	2017	SRR10252208
53	SAP17-7399_27	S. enterica ser. Typhimurium	2017	SRR10252805
53	SAP17-7699_25	S. enterica ser. Typhimurium	2017	SRR10253119
53	SAP18-6199_44	S. enterica ser. Typhimurium	2018	SRR10253768
53	SAP18-0432_38	S. enterica ser. Enteritidis	2018	SRR10254187
53	SAP18-8729_13	S. enterica ser. Newport	2018	SRR10254745
53	SAP18-H9654_22	S. enterica ser. Enteritidis	2018	SRR10254793
53	ECP17-1298_31	E. coli O157:H7	2017	SRR10258203
54	LMP18-H2446_46	L. monocytogenes	2018	SRR10251083
54	LMP18-H8393_32	L. monocytogenes	2018	SRR10251130
54	SAP17-7299_14	S. enterica ser. Typhimurium	2017	SRR10252195
54	SAP17-7399_09	S. enterica ser. Typhimurium	2017	SRR10252809
54	SAP17-7699_01	S. enterica ser. Typhimurium	2017	SRR10252845
54	SAP17-H8290_19	S. enterica ser. Typhimurium	2017	SRR10253184
54	SAP18-0432_23	S. enterica ser. Enteritidis	2018	SRR10253488
54	SAP18-6199_52	S. enterica ser. Typhimurium	2018	SRR10254279
54	SAP18-8729_06	S. enterica ser. Newport	2018	SRR10254740
54	SAP18-H9654_13	S. enterica ser. Enteritidis	2018	SRR10254776
54	ECP17-46_26	E. coli O157:H7	2017	SRR10258035
54	ECP17-1298_28	E. coli O157:H7	2017	SRR10258193
55	SAP17-8290	S. enterica ser. Typhimurium	2017	SRR10492087
55	SAP17-7699	S. enterica ser. Typhimurium	2017	SRR10492057
55	SAP17-7399	S. enterica ser. Typhimurium	2017	SRR10117800
55	SAP17-7299	S. enterica ser. Typhimurium	2017	SRR10491683
55	ECP17-1298	E. coli O157:H7	2017	SRR10119265
55	ECP17-46	E. coli O157:H7	2017	SRR10491627
55	ECP17-1298	E. coli O157:H7	2017	SRR10119268
55	SAP18-H9654	S. enterica ser. Enteritidis	2018	SRR8508662
55	SAP18-8729	S. enterica ser. Newport	2018	SRR8508355
55	SAP18-6199	S. enterica ser. Typhimurium	2018	SRR8509489
55	SAP18-0432	S. enterica ser. Enteritidis	2018	SRR8509444
55	LMP18-H8393	L. monocytogenes	2018	SRR8509418
55	LMP18-H2446	L. monocytogenes	2018	SRR8508933
55	SAP18-H9654	S. enterica ser. Enteritidis	2018	SRR8508643
55	SAP18-8729	S. enterica ser. Newport	2018	SRR8508663
55	SAP18-6199	S. enterica ser. Typhimurium	2018	SRR8509142
55	SAP18-0432	S. enterica ser. Enteritidis	2018	SRR8509178
55	LMP18-H8393	L. monocytogenes	2018	SRR8509161
55	LMP18-H2446	L. monocytogenes	2018	SRR8509608
56	LMP18-H8393_25	L. monocytogenes	2018	SRR10251120
56	SAP17-7299_03	S. enterica ser. Typhimurium	2017	SRR10252194
56	SAP17-7699_16	S. enterica ser. Typhimurium	2017	SRR10252874
56	SAP17-H8290_26	S. enterica ser. Typhimurium	2017	SRR10253180
56	SAP18-0432_25	S. enterica ser. Enteritidis	2018	SRR10253533
56	SAP18-6199_21	S. enterica ser. Typhimurium	2018	SRR10253913
56	SAP18-H9654_42	S. enterica ser. Enteritidis	2018	SRR10254810
56	ECP17-46_05	E. coli O157:H7	2017	SRR10258225
57	LMP18-H2446	L. monocytogenes	2018	SRR8509134
57	LMP18-H8393	L. monocytogenes	2018	SRR8509146
57	SAP18-6199	S. enterica ser. Typhimurium	2018	SRR8509143
57	SAP18-H9654	S. enterica ser. Enteritidis	2018	SRR8509039
57	SAP18-0432	S. enterica ser. Enteritidis	2018	SRR8509125
57	SAP18-8729	S. enterica ser. Newport	2018	SRR8509035
57	SAP17-7299_25	S. enterica ser. Typhimurium	2017	SRR10252211
57	SAP17-7399_02	S. enterica ser. Typhimurium	2017	SRR10252318
57	SAP17-7699_15	S. enterica ser. Typhimurium	2017	SRR10252866
57	SAP17-H8290_05	S. enterica ser. Typhimurium	2017	SRR10253243
57	ECP17-46_14	E. coli O157:H7	2017	SRR10257980
57	ECP17-1298_14	E. coli O157:H7	2017	SRR10258158
59	LMP18-H2446_25	L. monocytogenes	2018	SRR10190298
59	LMP18-H2446_47	L. monocytogenes	2018	SRR10251093
59	SAP17-7299_23	S. enterica ser. Typhimurium	2017	SRR10252213
59	SAP17-7399_19	S. enterica ser. Typhimurium	2017	SRR10252850
59	SAP17-7699_04	S. enterica ser. Typhimurium	2017	SRR10253116
59	SAP17-H8290_30	S. enterica ser. Typhimurium	2017	SRR10253241
59	SAP18-0432_10	S. enterica ser. Enteritidis	2018	SRR10253252
59	SAP18-6199_04	S. enterica ser. Typhimurium	2018	SRR10253771
59	SAP18-8729_34	S. enterica ser. Newport	2018	SRR10254779
59	SAP18-H9654_37	S. enterica ser. Enteritidis	2018	SRR10254799
59	ECP17-1298_20	E. coli O157:H7	2017	SRR10258206
59	ECP17-46_28	E. coli O157:H7	2017	SRR10258209
60	SAP17-8290	S. enterica ser. Typhimurium	2017	SRR10492038
60	SAP17-7699	S. enterica ser. Typhimurium	2017	SRR10492036
60	SAP17-7299	S. enterica ser. Typhimurium	2017	SRR10117830
60	SAP17-7399	S. enterica ser. Typhimurium	2017	SRR10491630
60	ECP17-46	E. coli O157:H7	2017	SRR10119421
60	ECP17-1298	E. coli O157:H7	2017	SRR10119264
60	SAP18-H9654	S. enterica ser. Enteritidis	2018	SRR10117793
60	SAP18-8729	S. enterica ser. Newport	2018	SRR10491626
60	SAP18-6199	S. enterica ser. Typhimurium	2018	SRR10491625
60	SAP18-0432	S. enterica ser. Enteritidis	2018	SRR10119418
60	LMP18-H8393	L. monocytogenes	2018	SRR10119422
60	LMP18-H2446	L. monocytogenes	2018	SRR10119262
62	SAP18-8729	S. enterica ser. Newport	2018	SRR8548171
62	SAP18-6199	S. enterica ser. Typhimurium	2018	SRR8522858
62	SAP18-0432	S. enterica ser. Enteritidis	2018	SRR8523003
62	LMP18-H8393	L. monocytogenes	2018	SRR8548653
62	LMP18-H2446	L. monocytogenes	2018	SRR10749101
62	SAP18-H9654	S. enterica ser. Enteritidis	2018	SRR8548732
62	SAP17-7299_20	S. enterica ser. Typhimurium	2017	SRR10252196
62	SAP17-7399_18	S. enterica ser. Typhimurium	2017	SRR10252852
62	SAP17-7699_08	S. enterica ser. Typhimurium	2017	SRR10253118
62	SAP17-H8290_09	S. enterica ser. Typhimurium	2017	SRR10253239
63	LMP18-H2446_17	L. monocytogenes	2018	SRR10251029
63	LMP18-H8393_10	L. monocytogenes	2018	SRR10251098
63	LMP18-H8393_31	L. monocytogenes	2018	SRR10251106
63	LMP18-H8393_45	L. monocytogenes	2018	SRR10251121
63	SAP17-7299_09	S. enterica ser. Typhimurium	2017	SRR10252188
63	SAP17-7399_06	S. enterica ser. Typhimurium	2017	SRR10252316
63	SAP17-7699_17	S. enterica ser. Typhimurium	2017	SRR10252871
63	SAP17-H8290_01	S. enterica ser. Typhimurium	2017	SRR10253244
63	SAP18-0432_07	S. enterica ser. Enteritidis	2018	SRR10253525
63	SAP18-6199_27	S. enterica ser. Typhimurium	2018	SRR10253902
63	SAP18-8729_09	S. enterica ser. Newport	2018	SRR10254734
63	SAP18-8729_29	S. enterica ser. Newport	2018	SRR10254760
63	SAP18-H9654_27	S. enterica ser. Enteritidis	2018	SRR10254797
63	ECP17-46_02	E. coli O157:H7	2017	SRR10257963
63	ECP17-1298_02	E. coli O157:H7	2017	SRR10258169
64	LMP18-H2446_18	L. monocytogenes	2018	SRR10250995
64	LMP18-H8393_41	L. monocytogenes	2018	SRR10251117
64	SAP18-0432_37	S. enterica ser. Enteritidis	2018	SRR10253486
64	SAP18-6199_54	S. enterica ser. Typhimurium	2018	SRR10254247
64	SAP18-8729_04	S. enterica ser. Newport	2018	SRR10254571
64	SAP18-H9654_09	S. enterica ser. Enteritidis	2018	SRR10254766
64	SAP17-7399	S. enterica ser. Typhimurium	2017	SRR10119287
64	SAP17-7699	S. enterica ser. Typhimurium	2017	SRR10492077
64	SAP17-7299	S. enterica ser. Typhimurium	2017	SRR10117807
64	SAP17-8290	S. enterica ser. Typhimurium	2017	SRR10492066
64	ECP17-1298	E. coli O157:H7	2017	SRR10491684
64	ECP17-46	E. coli O157:H7	2017	SRR10119433
65	SAP17-8290	S. enterica ser. Typhimurium	2017	SRR10119446
65	SAP17-8290	S. enterica ser. Typhimurium	2017	SRR10119286
65	SAP17-7699	S. enterica ser. Typhimurium	2017	SRR10836645
65	SAP17-7699	S. enterica ser. Typhimurium	2017	SRR10119430
65	SAP17-7399	S. enterica ser. Typhimurium	2017	SRR10119267
65	SAP17-7399	S. enterica ser. Typhimurium	2017	SRR10492085
65	SAP17-7299	S. enterica ser. Typhimurium	2017	SRR10836648
65	SAP17-7299	S. enterica ser. Typhimurium	2017	SRR10117816
65	ECP17-46	E. coli O157:H7	2017	SRR10836654
65	ECP17-46	E. coli O157:H7	2017	SRR10119261
65	ECP17-1298	E. coli O157:H7	2017	SRR10119420
65	ECP17-1298	E. coli O157:H7	2017	SRR10836653
65	SAP17-8290	S. enterica ser. Typhimurium	2017	SRR10117797
65	SAP17-7699	S. enterica ser. Typhimurium	2017	SRR10836647
65	SAP17-7399	S. enterica ser. Typhimurium	2017	SRR10836644
65	SAP17-7299	S. enterica ser. Typhimurium	2017	SRR10117806
65	SAP18-H9654	S. enterica ser. Enteritidis	2018	SRR8508110
65	SAP18-6199	S. enterica ser. Typhimurium	2018	SRR8509162
65	SAP18-0432	S. enterica ser. Enteritidis	2018	SRR8508984
65	LMP18-H8393	L. monocytogenes	2018	SRR8508944
65	LMP18-H2446	L. monocytogenes	2018	SRR8508357
65	SAP18-H9654	S. enterica ser. Enteritidis	2018	SRR8508938
65	SAP18-H9654	S. enterica ser. Enteritidis	2018	SRR8509155
65	SAP18-8729	S. enterica ser. Newport	2018	SRR8509144
65	SAP18-8729	S. enterica ser. Newport	2018	SRR8509235
65	SAP18-6199	S. enterica ser. Typhimurium	2018	SRR8509173
65	SAP18-0432	S. enterica ser. Enteritidis	2018	SRR8509172
65	LMP18-H8393	L. monocytogenes	2018	SRR8508943
65	LMP18-H8393	L. monocytogenes	2018	SRR8509069
65	LMP18-H2446	L. monocytogenes	2018	SRR8508483
65	LMP18-H2446	L. monocytogenes	2018	SRR8508354
66	SAP17-7399	S. enterica ser. Typhimurium	2017	SRR10117828
66	SAP17-7699	S. enterica ser. Typhimurium	2017	SRR10491666
66	SAP17-7299	S. enterica ser. Typhimurium	2017	SRR10491617
66	SAP17-8290	S. enterica ser. Typhimurium	2017	SRR10492043
66	ECP17-1298	E. coli O157:H7	2017	SRR10119266
66	ECP17-46	E. coli O157:H7	2017	SRR10119428
67	ECP17-46	E. coli O157:H7	2017	SRR10119438
67	ECP17-1298	E. coli O157:H7	2017	SRR10119279
67	SAP17-8290	S. enterica ser. Typhimurium	2017	SRR10491636
67	SAP17-7299	S. enterica ser. Typhimurium	2017	SRR10491635
67	SAP17-7399	S. enterica ser. Typhimurium	2017	SRR10117821
67	LMP18-H8393	L. monocytogenes	2018	SRR10119291
67	LMP18-H2446	L. monocytogenes	2018	SRR10119415
67	SAP18-8729	S. enterica ser. Newport	2018	SRR10117794
67	SAP18-H9654	S. enterica ser. Enteritidis	2018	SRR10492060
67	SAP18-0432	S. enterica ser. Enteritidis	2018	SRR10491659
67	SAP18-6199	S. enterica ser. Typhimurium	2018	SRR10492089
67	LMP18-H2446	L. monocytogenes	2018	SRR8509610
67	SAP18-8729	S. enterica ser. Newport	2018	SRR8509077
67	LMP18-H8393	L. monocytogenes	2018	SRR8509600
67	SAP18-0432	S. enterica ser. Enteritidis	2018	SRR8509629
67	SAP18-6199	S. enterica ser. Typhimurium	2018	SRR8509631
68	ECP17-1298	E. coli O157:H7	2017	SRR10119282
68	ECP17-46	E. coli O157:H7	2017	SRR10119439
68	SAP17-7399	S. enterica ser. Typhimurium	2017	SRR10117822
68	SAP17-7299	S. enterica ser. Typhimurium	2017	SRR10836640
68	SAP17-7699	S. enterica ser. Typhimurium	2017	SRR10836651
68	SAP17-8290	S. enterica ser. Typhimurium	2017	SRR10748742
68	LMP18-H2446	L. monocytogenes	2018	SRR8508346
68	LMP18-H8393	L. monocytogenes	2018	SRR8509116
68	SAP18-8729	S. enterica ser. Newport	2018	SRR10749100
68	SAP18-H9654	S. enterica ser. Enteritidis	2018	SRR8509240
68	SAP18-6199	S. enterica ser. Typhimurium	2018	SRR8509406
68	SAP18-0432	S. enterica ser. Enteritidis	2018	SRR8509394
68	LMP18-H8393	L. monocytogenes	2018	SRR8547400
68	LMP18-H2446	L. monocytogenes	2018	SRR8548502
68	SAP18-8729	S. enterica ser. Newport	2018	SRR8523055
68	SAP18-H9654	S. enterica ser. Enteritidis	2018	SRR8523045
68	SAP18-0432	S. enterica ser. Enteritidis	2018	SRR8548640
68	SAP18-6199	S. enterica ser. Typhimurium	2018	SRR8547649
68	LMP18-H8393	L. monocytogenes	2018	SRR8548711
68	LMP18-H2446	L. monocytogenes	2018	SRR8548631
68	SAP18-8729	S. enterica ser. Newport	2018	SRR8548661
68	SAP18-H9654	S. enterica ser. Enteritidis	2018	SRR8545735
68	SAP18-0432	S. enterica ser. Enteritidis	2018	SRR8523051
68	SAP18-6199	S. enterica ser. Typhimurium	2018	SRR8522861
68	LMP18-H8393	L. monocytogenes	2018	SRR8523001
68	LMP18-H2446	L. monocytogenes	2018	SRR8523046
68	SAP18-8729	S. enterica ser. Newport	2018	SRR8548447
68	SAP18-H9654	S. enterica ser. Enteritidis	2018	SRR8547920
69	ECP17-1298	E. coli O157:H7	2017	SRR10119271
69	SAP17-7299	S. enterica ser. Typhimurium	2017	SRR10491633
69	SAP17-7399	S. enterica ser. Typhimurium	2017	SRR10117811
69	SAP17-7699	S. enterica ser. Typhimurium	2017	SRR10492069
69	SAP17-8290	S. enterica ser. Typhimurium	2017	SRR10492040
69	ECP17-46	E. coli O157:H7	2017	SRR10119272
69	LMP18-H8393	L. monocytogenes	2018	SRR8509028
69	LMP18-H2446	L. monocytogenes	2018	SRR8508982
69	SAP18-8729	S. enterica ser. Newport	2018	SRR8509140
69	SAP18-H9654	S. enterica ser. Enteritidis	2018	SRR8509149
69	SAP18-0432	S. enterica ser. Enteritidis	2018	SRR8509147
69	SAP18-6199	S. enterica ser. Typhimurium	2018	SRR8545740
69	LMP18-H8393	L. monocytogenes	2018	SRR8522996
69	LMP18-H2446	L. monocytogenes	2018	SRR8522984
69	SAP18-8729	S. enterica ser. Newport	2018	SRR8547530
69	SAP18-H9654	S. enterica ser. Enteritidis	2018	SRR8548614
69	SAP18-0432	S. enterica ser. Enteritidis	2018	SRR8548664
69	SAP18-6199	S. enterica ser. Typhimurium	2018	SRR8546983
69	LMP18-H8393	L. monocytogenes	2018	SRR8522999
69	LMP18-H2446	L. monocytogenes	2018	SRR8523000
69	SAP18-8729	S. enterica ser. Newport	2018	SRR8547650
69	SAP18-H9654	S. enterica ser. Enteritidis	2018	SRR8548667
70	ECP17-46	E. coli O157:H7	2017	SRR10119455
70	ECP17-1298	E. coli O157:H7	2017	SRR10119296
70	SAP17-8290	S. enterica ser. Typhimurium	2017	SRR10492039
70	SAP17-7299	S. enterica ser. Typhimurium	2017	SRR10491632
70	SAP17-7399	S. enterica ser. Typhimurium	2017	SRR10117803
70	SAP17-7699	S. enterica ser. Typhimurium	2017	SRR10492058
70	LMP18-H8393	L. monocytogenes	2018	SRR8547923
70	LMP18-H2446	L. monocytogenes	2018	SRR8548627
70	SAP18-8729	S. enterica ser. Newport	2018	SRR8548684
70	SAP18-H9654	S. enterica ser. Enteritidis	2018	SRR8546984
70	SAP18-0432	S. enterica ser. Enteritidis	2018	SRR8548621
70	SAP18-6199	S. enterica ser. Typhimurium	2018	SRR8547651
71	ECP17-46	E. coli O157:H7	2017	SRR10119445
71	ECP17-1298	E. coli O157:H7	2017	SRR10119290
71	SAP17-8290	S. enterica ser. Typhimurium	2017	SRR10748676
71	SAP17-7299	S. enterica ser. Typhimurium	2017	SRR10836556
71	SAP17-7399	S. enterica ser. Typhimurium	2017	SRR10117827
71	SAP17-7699	S. enterica ser. Typhimurium	2017	SRR10491669
71	ECP17-46	E. coli O157:H7	2017	SRR10119454
71	ECP17-1298	E. coli O157:H7	2017	SRR10119257
71	SAP17-8290	S. enterica ser. Typhimurium	2017	SRR10492051
71	SAP17-7299	S. enterica ser. Typhimurium	2017	SRR10491624
71	SAP17-7399	S. enterica ser. Typhimurium	2017	SRR10117802
71	SAP17-7699	S. enterica ser. Typhimurium	2017	SRR10491675
71	SAP17-8290	S. enterica ser. Typhimurium	2017	SRR10492050
71	SAP17-7299	S. enterica ser. Typhimurium	2017	SRR10491621
71	SAP17-7399	S. enterica ser. Typhimurium	2017	SRR10117808
71	LMP18-H8393	L. monocytogenes	2018	SRR10491660
71	LMP18-H2446	L. monocytogenes	2018	SRR10491661
71	SAP18-8729	S. enterica ser. Newport	2018	SRR10119417
71	SAP18-H9654	S. enterica ser. Enteritidis	2018	SRR10119423
71	SAP18-0432	S. enterica ser. Enteritidis	2018	SRR10119275
71	SAP18-6199	S. enterica ser. Typhimurium	2018	SRR10119273
72	SAP17-7399	S. enterica ser. Typhimurium	2017	SRR10492035
72	SAP17-7699	S. enterica ser. Typhimurium	2017	SRR10117796
72	SAP17-8290	S. enterica ser. Typhimurium	2017	SRR10491629
72	ECP17-1298	E. coli O157:H7	2017	SRR10119424
72	ECP17-46	E. coli O157:H7	2017	SRR10119259
72	LMP18-H8393	L. monocytogenes	2018	SRR8548706
72	LMP18-H2446	L. monocytogenes	2018	SRR8548666
72	SAP18-8729	S. enterica ser. Newport	2018	SRR8548437
72	SAP18-H9654	S. enterica ser. Enteritidis	2018	SRR8548658
72	SAP18-0432	S. enterica ser. Enteritidis	2018	SRR8545734
72	SAP18-6199	S. enterica ser. Typhimurium	2018	SRR8523049
72	LMP18-H8393	L. monocytogenes	2018	SRR8522866
72	LMP18-H2446	L. monocytogenes	2018	SRR8548554
72	SAP18-8729	S. enterica ser. Newport	2018	SRR8548683
72	SAP18-H9654	S. enterica ser. Enteritidis	2018	SRR8546830
72	SAP18-0432	S. enterica ser. Enteritidis	2018	SRR8523057
72	SAP18-6199	S. enterica ser. Typhimurium	2018	SRR8522864
72	SAP17-7399	S. enterica ser. Typhimurium	2017	SRR8548688
72	SAP17-7699	S. enterica ser. Typhimurium	2017	SRR8548629
72	SAP17-7299	S. enterica ser. Typhimurium	2017	SRR8548649
72	SAP17-8290	S. enterica ser. Typhimurium	2017	SRR8509609
72	ECP17-1298	E. coli O157:H7	2017	SRR8509032
72	ECP17-46	E. coli O157:H7	2017	SRR8509054
73	SAP17-8290	S. enterica ser. Typhimurium	2017	SRR10117825
73	SAP17-8290	S. enterica ser. Typhimurium	2017	SRR10836650
73	SAP17-8290	S. enterica ser. Typhimurium	2017	SRR10836547
73	SAP17-7699	S. enterica ser. Typhimurium	2017	SRR10119294
73	SAP17-7699	S. enterica ser. Typhimurium	2017	SRR10119452
73	SAP17-7399	S. enterica ser. Typhimurium	2017	SRR10492047
73	SAP17-7399	S. enterica ser. Typhimurium	2017	SRR10117820
73	SAP17-7299	S. enterica ser. Typhimurium	2017	SRR10491631
73	SAP17-7299	S. enterica ser. Typhimurium	2017	SRR10119443
73	SAP17-7299	S. enterica ser. Typhimurium	2017	SRR10492078
73	ECP17-46	E. coli O157:H7	2017	SRR10492067
73	ECP17-46	E. coli O157:H7	2017	SRR10117832
73	ECP17-1298	E. coli O157:H7	2017	SRR10491685
73	ECP17-1298	E. coli O157:H7	2017	SRR10119255
73	SAP17-7699	S. enterica ser. Typhimurium	2017	SRR10119414
73	SAP17-7399	S. enterica ser. Typhimurium	2017	SRR10119429
73	LMP18-H8393	L. monocytogenes	2018	SRR8522860
73	SAP18-8729	S. enterica ser. Newport	2018	SRR8523059
73	LMP18-H2446	L. monocytogenes	2018	SRR8522867
73	SAP18-H9654	S. enterica ser. Enteritidis	2018	SRR8548173
73	SAP18-8729	S. enterica ser. Newport	2018	SRR8547927
73	SAP18-0432	S. enterica ser. Enteritidis	2018	SRR8546986
73	SAP18-H9654	S. enterica ser. Enteritidis	2018	SRR8549091
73	SAP18-6199	S. enterica ser. Typhimurium	2018	SRR8522993
73	SAP18-0432	S. enterica ser. Enteritidis	2018	SRR8523002
73	LMP18-H8393	L. monocytogenes	2018	SRR8548659
73	SAP18-6199	S. enterica ser. Typhimurium	2018	SRR8548716
73	LMP18-H2446	L. monocytogenes	2018	SRR8546969
73	LMP18-H8393	L. monocytogenes	2018	SRR8548676
73	SAP18-8729	S. enterica ser. Newport	2018	SRR8523053
73	LMP18-H2446	L. monocytogenes	2018	SRR8522980
73	SAP18-H9654	S. enterica ser. Enteritidis	2018	SRR8548634
74	SAP17-7399	S. enterica ser. Typhimurium	2017	SRR10117798
74	SAP17-7699	S. enterica ser. Typhimurium	2017	SRR10491672
74	SAP17-7299	S. enterica ser. Typhimurium	2017	SRR10836639
74	SAP17-8290	S. enterica ser. Typhimurium	2017	SRR10748825
74	ECP17-1298	E. coli O157:H7	2017	SRR10119278
74	ECP17-46	E. coli O157:H7	2017	SRR10119437
74	LMP18-H2446	L. monocytogenes	2018	SRR8509256
74	SAP18-8729	S. enterica ser. Newport	2018	SRR8509133
74	SAP18-H9654	S. enterica ser. Enteritidis	2018	SRR8509034
74	LMP18-H8393	L. monocytogenes	2018	SRR8509126
74	LMP18-H2446	L. monocytogenes	2018	SRR8509044
74	SAP18-8729	S. enterica ser. Newport	2018	SRR8509255
74	SAP18-H9654	S. enterica ser. Enteritidis	2018	SRR8509239
74	SAP18-0432	S. enterica ser. Enteritidis	2018	SRR8509165
74	SAP18-6199	S. enterica ser. Typhimurium	2018	SRR8509177
74	LMP18-H8393	L. monocytogenes	2018	SRR8509136
74	LMP18-H2446	L. monocytogenes	2018	SRR8509135
74	SAP18-8729	S. enterica ser. Newport	2018	SRR8509141
74	SAP18-H9654	S. enterica ser. Enteritidis	2018	SRR8509123
75	ECP17-46	E. coli O157:H7	2017	SRR10119432
75	ECP17-1298	E. coli O157:H7	2017	SRR10119270
75	SAP17-8290	S. enterica ser. Typhimurium	2017	SRR10492041
75	SAP17-7299	S. enterica ser. Typhimurium	2017	SRR10491634
75	SAP17-7399	S. enterica ser. Typhimurium	2017	SRR10117810
75	SAP17-7699	S. enterica ser. Typhimurium	2017	SRR10492070
75	SAP18-8729	S. enterica ser. Newport	2018	SRR8547924
75	SAP18-H9654	S. enterica ser. Enteritidis	2018	SRR8547926
75	SAP18-0432	S. enterica ser. Enteritidis	2018	SRR8548660
75	SAP18-8729	S. enterica ser. Newport	2018	SRR8548616
75	SAP18-H9654	S. enterica ser. Enteritidis	2018	SRR8548644
75	SAP18-0432	S. enterica ser. Enteritidis	2018	SRR8548642
75	SAP18-6199	S. enterica ser. Typhimurium	2018	SRR8547928
75	SAP18-8729	S. enterica ser. Newport	2018	SRR8548177
75	SAP18-H9654	S. enterica ser. Enteritidis	2018	SRR8546839
75	LMP18-H8393	L. monocytogenes	2018	SRR8547922
75	LMP18-H2446	L. monocytogenes	2018	SRR8547401
75	LMP18-H8393	L. monocytogenes	2018	SRR8548435
75	LMP18-H2446	L. monocytogenes	2018	SRR8523008
75	LMP18-H8393	L. monocytogenes	2018	SRR8522997
75	LMP18-H2446	L. monocytogenes	2018	SRR8548677
76	LMP18-H2446_34	L. monocytogenes	2018	SRR10250999
76	LMP18-H8393_11	L. monocytogenes	2018	SRR10251085
76	LMP18-H8393_36	L. monocytogenes	2018	SRR10251135
76	SAP17-7399_15	S. enterica ser. Typhimurium	2017	SRR10252800
76	SAP17-7699_07	S. enterica ser. Typhimurium	2017	SRR10253125
76	SAP17-H8290_15	S. enterica ser. Typhimurium	2017	SRR10253230
76	SAP18-0432_35	S. enterica ser. Enteritidis	2018	SRR10253743
76	SAP18-6199_18	S. enterica ser. Typhimurium	2018	SRR10254161
76	SAP18-8729_38	S. enterica ser. Newport	2018	SRR10254781
76	SAP18-H9654_39	S. enterica ser. Enteritidis	2018	SRR10254808
76	ECP17-46_07	E. coli O157:H7	2017	SRR10257958
76	ECP17-1298_07	E. coli O157:H7	2017	SRR10258124
77	SAP17-8290	S. enterica ser. Typhimurium	2017	SRR10492088
77	SAP17-7699	S. enterica ser. Typhimurium	2017	SRR10492059
77	SAP17-7399	S. enterica ser. Typhimurium	2017	SRR10117812
77	SAP17-7299	S. enterica ser. Typhimurium	2017	SRR10491658
77	ECP17-46	E. coli O157:H7	2017	SRR10119453
77	ECP17-1298	E. coli O157:H7	2017	SRR10119295
77	SAP18-8729	S. enterica ser. Newport	2018	SRR10492063
77	SAP18-6199	S. enterica ser. Typhimurium	2018	SRR10492061
77	SAP18-0432	S. enterica ser. Enteritidis	2018	SRR10117791
77	LMP18-H8393	L. monocytogenes	2018	SRR10117790
77	LMP18-H2446	L. monocytogenes	2018	SRR10491662
77	SAP18-H9654	S. enterica ser. Enteritidis	2018	SRR8547512
77	SAP18-H9654	S. enterica ser. Enteritidis	2018	SRR8522992
77	SAP18-H9654	S. enterica ser. Enteritidis	2018	SRR8523004
77	SAP18-8729	S. enterica ser. Newport	2018	SRR8522982
77	SAP18-8729	S. enterica ser. Newport	2018	SRR8523047
77	SAP18-8729	S. enterica ser. Newport	2018	SRR8548174
77	SAP18-6199	S. enterica ser. Typhimurium	2018	SRR8547652
77	SAP18-6199	S. enterica ser. Typhimurium	2018	SRR8548696
77	SAP18-0432	S. enterica ser. Enteritidis	2018	SRR8546842
77	SAP18-0432	S. enterica ser. Enteritidis	2018	SRR8522981
77	LMP18-H8393	L. monocytogenes	2018	SRR8548501
77	LMP18-H8393	L. monocytogenes	2018	SRR8547529
77	LMP18-H8393	L. monocytogenes	2018	SRR8522983
77	LMP18-H2446	L. monocytogenes	2018	SRR8523009
77	LMP18-H2446	L. monocytogenes	2018	SRR8548625
77	LMP18-H2446	L. monocytogenes	2018	SRR8547532
78	LMP18-H2446_46	L. monocytogenes	2018	SRR10251083
78	LMP18-H8393_20	L. monocytogenes	2018	SRR10251096
78	SAP17-7299_19	S. enterica ser. Typhimurium	2017	SRR10252201
78	SAP17-7399_11	S. enterica ser. Typhimurium	2017	SRR10252803
78	SAP17-7399_32	S. enterica ser. Typhimurium	2017	SRR10252858
78	SAP17-H8290_24	S. enterica ser. Typhimurium	2017	SRR10253128
78	SAP17-H8290_28	S. enterica ser. Typhimurium	2017	SRR10253247
78	SAP18-0432_45	S. enterica ser. Enteritidis	2018	SRR10254190
78	SAP18-8729_01	S. enterica ser. Newport	2018	SRR10254570
78	SAP18-8729_31	S. enterica ser. Newport	2018	SRR10254761
78	ECP17-46_03	E. coli O157:H7	2017	SRR10257953
78	ECP17-1298_04	E. coli O157:H7	2017	SRR10258062
79	SAP17-7299_04	S. enterica ser. Typhimurium	2017	SRR10252192
79	SAP17-7399_26	S. enterica ser. Typhimurium	2017	SRR10252854
79	SAP17-7699_10	S. enterica ser. Typhimurium	2017	SRR10253121
79	SAP17-7699_30	S. enterica ser. Typhimurium	2017	SRR10253129
79	SAP18-0432_28	S. enterica ser. Enteritidis	2018	SRR10253521
79	SAP18-6199_30	S. enterica ser. Typhimurium	2018	SRR10253901
79	SAP18-H9654_32	S. enterica ser. Enteritidis	2018	SRR10254804
79	ECP17-46_24	E. coli O157:H7	2017	SRR10258033
79	ECP17-1298_25	E. coli O157:H7	2017	SRR10258192
80	LMP18-H2446_16	L. monocytogenes	2018	SRR8509750
80	SAP17-7299_05	S. enterica ser. Typhimurium	2017	SRR8509027
80	SAP17-7399_10	S. enterica ser. Typhimurium	2017	SRR8508981
80	SAP17-7699_12	S. enterica ser. Typhimurium	2017	SRR8509049
80	SAP17-H8290_22	S. enterica ser. Typhimurium	2017	SRR8509107
80	SAP18-0432_22	S. enterica ser. Enteritidis	2018	SRR8508358
80	SAP18-6199_23	S. enterica ser. Typhimurium	2018	SRR8509617
80	SAP18-8729_37	S. enterica ser. Newport	2018	SRR10117795
80	SAP18-H9654_28	S. enterica ser. Enteritidis	2018	SRR10836557
80	ECP17-46_10	E. coli O157:H7	2017	SRR10491681
80	ECP17-1298_10	E. coli O157:H7	2017	SRR10836641
81	LMP18-H2446_19	L. monocytogenes	2018	SRR8509615
81	LMP18-H8393_50	L. monocytogenes	2018	SRR8509628
81	SAP17-7299_28	S. enterica ser. Typhimurium	2017	SRR8509607
81	SAP17-7399_01	S. enterica ser. Typhimurium	2017	SRR8509048
81	SAP17-7699_27	S. enterica ser. Typhimurium	2017	SRR8509037
81	SAP17-H8290_12	S. enterica ser. Typhimurium	2017	SRR8509128
81	SAP18-0432_14	S. enterica ser. Enteritidis	2018	SRR8509113
81	SAP18-6199_05	S. enterica ser. Typhimurium	2018	SRR8509490
81	SAP18-8729_26	S. enterica ser. Newport	2018	SRR8509506
81	SAP18-8729_40	S. enterica ser. Newport	2018	SRR8509601
81	SAP18-H9654_29	S. enterica ser. Enteritidis	2018	SRR8509701
81	ECP17-46_11	E. coli O157:H7	2017	SRR8509632
81	ECP17-1298_11	E. coli O157:H7	2017	SRR8509699
83	SAP18-H9654	S. enterica ser. Enteritidis	2018	SRR7777131
83	SAP18-8729	S. enterica ser. Newport	2018	SRR8508165
83	SAP18-6199	S. enterica ser. Typhimurium	2018	SRR8508333
83	SAP18-0432	S. enterica ser. Enteritidis	2018	SRR8508119
83	LMP18-H8393	L. monocytogenes	2018	SRR8508345
83	LMP18-H2446	L. monocytogenes	2018	SRR8508111
84	SAP17-7299_01	S. enterica ser. Typhimurium	2017	SRR8509698
84	SAP17-7399_22	S. enterica ser. Typhimurium	2017	SRR8509606
84	SAP17-7699_02	S. enterica ser. Typhimurium	2017	SRR8509603
84	ECP17-46_09	E. coli O157:H7	2017	SRR8509404
84	ECP17-1298_09	E. coli O157:H7	2017	SRR8509182
84	SAP18-H9654	S. enterica ser. Enteritidis	2018	SRR10119284
84	SAP18-8729	S. enterica ser. Newport	2018	SRR10492079
84	SAP18-6199	S. enterica ser. Typhimurium	2018	SRR10492092
84	SAP18-0432	S. enterica ser. Enteritidis	2018	SRR10492032
84	LMP18-H8393	L. monocytogenes	2018	SRR10492031
84	LMP18-H2446	L. monocytogenes	2018	SRR10117792
